# Supplementary material for: A Nomogram for Early Prediction of Inflammation, Catabolism, and Immunosuppression Syndrome in Critically Ill Patients
Source: Diagnostics (Basel). 2026 Mar 19;16(6):918. doi: 10.3390/diagnostics16060918 (PMC13025798; doi:10.3390/diagnostics16060918)
Supplement: Supplementary file 1 [file diagnostics-16-00918-s001.zip]

Archive with 1 entries (1 files):
- diagnostics-4173380-supplementary.pdf
